# Supplementary material for: Racial disparities in inpatient palliative care consultation among frail older patients undergoing high-risk elective surgical procedures in the United States: a cross-sectional study of the national inpatient sample
Source: Health Aff Sch. 2023 Jul 13;1(2):qxad026. doi: 10.1093/haschl/qxad026 (PMC10986263; doi:10.1093/haschl/qxad026)
Supplement: qxad026_Supplementary_Data [file qxad026_Supplementary_Data.zip]

Archive with 2 entries (2 files):
- ICMJE disclosure_Kim.docx
- Kim_Appendix_Revision v2_Clean.docx
